# Supplementary material for: Mechanochemical Applications of Reactive Extrusion from Organic Synthesis to Catalytic and Active Materials
Source: Molecules. 2022 Jan 10;27(2):449. doi: 10.3390/molecules27020449 (PMC8779840; doi:10.3390/molecules27020449)
Supplement: Supplementary file 1 [file molecules-27-00449-s001.zip]

Archive with 1 entries (1 files):
- molecules-1475139-supplementary.pdf
